# Supplementary material for: Targets of complement-fixing antibodies in protective immunity against malaria in children
Source: Nat Commun. 2019 Feb 5;10:610. doi: 10.1038/s41467-019-08528-z (PMC6363798; doi:10.1038/s41467-019-08528-z)
Supplement: Supplementary file 3 — Source Data File [file 41467_2019_8528_MOESM3_ESM.xlsx]

## Sheet: Figure 1
Figure 1A
	aHR	lower 95% CI	Upper 95% CI
GIA HvL	0.602	0.33	1.09
GIA MvL	0.57	0.32	1.01
meros-C1q HvL	0.12	0.05	0.28
meros-C1q MvL	0.64	0.38	1.09
Figure 1B
	C1q fixation on merozoites	Invasion (IIA)
1	0.0392966	72.551
2	0.285346	68.107
3	0.173555	44.478
4	0.151171	31.688
5	0.0725783	70.637
6	0.239531	55.329
7	0.183992	63.878
8	0.134992	73.631
9	0.137088	73.238
10	0.401831	59.567
11	0.173599	72.036
12	0.0382387	74.756
13	0.229382	49.98
14	0.272869	60.058
15	0.153504	57.996
16	0.118465	71.62
17	0.363192	72.361
18	0.356544	70.952
19	0.352646	71.363
20	0.0533342	56.329
21	0.420825	58.198
22	0.109668	54.227
23	0.294913	67.395
24	0.504705	64.354
25	0.846732	14.388
26	0.513447	69.554
27	0.466901	49.033
Figure 1C
	C1q fixation on merozoites	Growth (GIA)
1	0.0392966	142.302
2	0.285346	20.3288
3	0.173555	2.24215
4	0.151171	4.90284
5	0.0725783	47.2347
6	0.239531	1.67414
7	0.183992	31.988
8	0.134992	20.0299
9	0.137088	59.7907
10	0.401831	16.7414
11	0.173599	68.7593
12	0.0382387	113.303
13	0.229382	24.8132
14	0.272869	3.49776
15	0.153504	41.5546
16	0.118465	14.6487
17	0.363192	15.2466
18	0.356544	8.96861
19	0.352646	4.42451
20	0.0533342	84.9028
21	0.420825	0.956652
22	0.109668	27.8027
23	0.294913	10.4634
24	0.504705	12.855
25	0.846732	1.37519
26	0.513447	5.142
27	0.466901	35.5755
Figure 1D
	Invasion (IIA)	Growth (GIA)
1	72.551	142.302
2	68.107	20.3288
3	44.478	2.24215
4	31.688	4.90284
5	70.637	47.2347
6	55.329	1.67414
7	63.878	31.988
8	73.631	20.0299
9	73.238	59.7907
10	59.567	16.7414
11	72.036	68.7593
12	74.756	113.303
13	49.98	24.8132
14	60.058	3.49776
15	57.996	41.5546
16	71.62	14.6487
17	72.361	15.2466
18	70.952	8.96861
19	71.363	4.42451
20	56.329	84.9028
21	58.198	0.956652
22	54.227	27.8027
23	67.395	10.4634
24	64.354	12.855
25	14.388	1.37519
26	69.554	5.142
27	49.033	35.5755
Figure 1E
	Low C1q deposition	Medium C1q deposition	High C1q deposition
	72.551	68.107	59.567
	31.688	44.478	72.361
	70.637	55.329	70.952
	73.631	63.878	71.363
	73.238	72.036	58.198
	74.756	49.98	64.354
	71.62	60.058	14.388
	56.329	57.996	69.554
	54.227	67.395	49.033
Figure 1F
	Low C1q deposition	Medium C1q deposition	High C1q deposition
	142.302	20.3288	16.7414
	4.90284	2.24215	15.2466
	47.2347	1.67414	8.96861
	20.0299	31.988	4.42451
	59.7907	68.7593	0.956652
	113.303	24.8132	12.855
	14.6487	3.49776	1.37519
	84.9028	41.5546	5.142
	27.8027	10.4634	35.5755

## Sheet: Figure 2
Figure 2A
	EBA175RII					MSP2 (FC27)					MSPDBL1
	C1q		MAC			C1q		MAC			C1q		MAC
	Mean	SEM	Mean	SEM		Mean	SEM	Mean	SEM		Mean	SEM	Mean	SEM
	0.0439	0.00695	0.0231	0.00445		0.0388	0.0061	0.0524167	0.00846542		0.1199	0.012	0.0855	0.00895
	0.0038	0.00515	0.0125	0.00145		-0.0096	0.00265	-0.001132	0.00846542		0.0585	0.0061	0.0866	0.0047
	0.0555	0.0052	0.0376	0.00475		0.3652	0.00795	0.217443	0.0150114		0.0217	0.0039	0.0085	0.0007
	0.1994	0.004	0.0834	0.0008		0.0511	0.0068	0.0561572	0.000590611		0.14045	0.00605	0.1004	0.01045
	0.2764	0.00535	0.0812	0.00465		0.6595	0.03035	0.285216	0.000885916		0.05395	0.00565	0.0227	0.0053
	0.0116	0.00185	0.0185	0.0044		0.0405	0.0189	0.00127966	0.000541393		0.01365	0.00375	0.0152	0.0085
	0.0083	0.00405	0.0013	0.0087		0.0259	0.00945	0.0144207	0.000492175		0.0097	0.0006	0.0046	0.00235
	1.7599	0.023	2.4569	0.0271		1.3794	0.0465	1.51329	0.0162418		0.67535	0.00605	0.744	0.0322
	1.5539	0.0162	1.8793	0.05375		0.6281	0.01305	0.549858	0.00310071		0.195	0.0062	0.1282	0.0025
	0.009	0.01295	0.0142	0.00085		0.0551	0.01	0.0439513	0.000295305		0.03885	0.00405	0.0093	0.0006
	0.4491	0.01265	0.2619	0.00115		0.2259	0.00825	0.141894	0.0153559		0.011	0.0019	0.0132	0.00495
	1.3316	0.0142	1.258	0.03185		0.083	0.0047	0.0412935	0.00206714		0.0009	0.025	0.0265	0.0038
	1.9436	0.026	2.366	0.0843		0.3523	0.00025	0.448716	0.00118122		0.14795	0.00175	0.0789	0.00355
	0.0139	0.00245	0.0182	0.009		-0.0126	0.00645	0.0139778	0.00221479		0.0186	0.0032	0.0125	0.00175
	0.1273	0.0024	0.06	0.00015		0.3907	0.0261	0.424944	0.03145		0.31855	0.02485	0.1032	0.0023
	0.0581	0.00245	0.0275	0.0022		0.56	0.03045	0.37174	0.00019687		0.08685	0.00225	0.0288	0.005
	0.0112	0.00215	0.0142	0.0004		0.0786	0.00855	0.0654101	0.00314992		0.03645	0.01135	0.0409	0.0028
	0.6868	0.004	0.6686	0.00325		0.3207	0.0021	0.216311	0.0136825		0.16395	0.00235	0.1409	0.00715
	0.9048	0.0234	0.6662	0.01765		0.1482	0.0011	0.0911509	0.00388819		0.07225	0.00465	0.2137	0.0229
	0.4327	0.01185	0.1947	0.00585		0.0506	0.0067	0.0039374	0.000442958		0.05415	0.01345	0.0082	0.00555
	1.3566	0.01105	0.6278	0.02915		0.2691	0.0029	0.168373	0.00629985		0.14005	0.01005	0.022	0.0007
	1.809	0.0365	2.3817	0.02065		0.477	0.00175	0.892905	0.0184566		0.6159	0.0081	0.8449	0.0404
	1.3519	0.0066	1.5691	0.04605		1.2671	0.00125	0.543559	0.00743185		0.32075	0.00125	0.3316	0.03725
	0.9337	0.01075	0.537	0.009		2.0361	0.00845	1.81691	0.00339601		0.23725	0.03565	0.1395	0.0133
	0.0251	0.0299	-0.0008	0.01575		-0.007	0.0007	0.0206714	0.00497097		0.0531	0.0026	0.0165	0.00955
	0.2886	0.00495	0.2744	0.0024		0.3685	0.00815	0.720594	0.0169308		0.25075	0.02695	0.2676	0.01785
	0.5954	0.0296	0.5891	0.00435		0.2632	0.0091	0.521854	0.00679202		0.1091	0.0194	0.1642	0.0017
	-0.0055	0.00495	-0.0106	0.0011		1.2778	0.0076	0.797373	0.0036421		0.0228	0.0022	0.0071	0.00995
	-0.0071	0.0028	-0.011	0.0089		0.0311	0.0027	-0.0118614	0.00157496		0.0084	0.0019	0.0133	0.01445
	1.8122	0.0317	2.2699	0.05725		0.321	0.0292	0.15036	0.00551236		0.1507	0.005	0.1733	0.00365
	0.6783	0.00875	0.2681	0.02865		0.0819	0.00395	0.113545	0.0125997		0.02195	0.00305	0.0097	0.01015
	0.8255	0.0051	0.7782	0.01345		0.0176	0.00385	0.024215	0.000836698		0.03165	0.00225	0.0008	0.0009
	1.6563	0.05165	2.0598	0.05445		0.0212	0.0091	0.0602915	0.00620141		0.26625	0.01165	0.1005	0.0075
	0.16	0.0046	0.118	0.0033		-0.0154	0.0076	0.0238213	0.00132887		0.12735	0.01095	0.4531	0.0089
	0.0566	0.01065	0.0243	0.0078		-0.0249	0.0096	0.00753028	0.00433114		0.0044	0.0031	0.0034	0.0024
	0.0071	0.0023	0.011	0.0012		-0.021	0.01165	0.00876072	0.00438036		-0.0084	0.0023	-0.0133	0.00385
	0.0298	0.0094	0.0201	0.00145		0.0081	0.011	0.00915446	0.00359288		0.04805	0.00115	0.0404	0.0142
	-0.0035	0.00775	-0.0014	0.00275		0.0162	0.01235	-0.00487254	0.00383897		0.0422	0.0024	0.0224	0.0022
	-0.0087	0.00485	-0.0107	0.00115		0.3489	0.02615	0.117039	0.00693967		0.0385	0.0025	0.015	0.00055
	-0.0015	0.0032	-0.005	0.00515		0.6832	0.022	0.883898	0.0184074		0.0306	0.0013	0.0232	0.0063
	0.5351	0.00715	0.1546	0.01445		0.3946	0.0397	0.210208	0.00600454		0.39625	0.00795	0.0894	0.0016
	0.0189	0.00285	0.0179	0.00725		0.3259	0.00075	0.227434	0.00403584		0.03725	0.00105	0.0034	0.0054
	0.0318	0.0036	0.0133	0.00245		0.1228	0.0111	0.23024	0.00378975		0.0455	0.0017	0.0082	0.01095
	1.3584	0.0182	1.4727	0.0222							0.1791	0.0002	0.2757	0.025
	0.8454	0.03745	0.6113	0.01935
	0.1807	0.0049	0.0587	0.00615
	0.0329	0.00615	0.0383	0.0017
	1.7712	0.0727	2.2363	0.0391
Figure 2B		NS			C1q depleted
		upper value	lower value	Mean		upper value	lower value	Mean
	A	0.1119	-0.001132	0.055384		0.0319	0.031882	0.031891
	B	0.7997	0.37174	0.58572		0.1419	0.0815443	0.111722
	C	0.3534	0.216311	0.284856		0.1722	0.128243	0.150222
	D	0.6201	0.424944	0.522522		0.1474	0.0875222	0.117461
	E	0.4062	0.141894	0.274047		0.0858	0.046699	0.0662495
	F	1.5857	1.17404	1.37987		0.4379	0.27396	0.35593
	G	0.7765	0.549858	0.663179		0.1562	0.0915586	0.123879
	H	0.8691	0.892905	0.881002		0.1598	0.0666763	0.113238
	I	0.1304	0.00127966	0.0658398		-0.0084	0.0110361	0.00131804
	J	0.7122	0.720594	0.716397		0.3426	0.366847	0.354724
	K	0.2184	0.113545	0.165972		0.0009	0.0563555	0.0286278
	L	0.1292	0.0206714	0.0749357		-0.012	0.0204372	0.00421859
	M	2.1709	1.81691	1.99391		0.3394	0.176679	0.25804
	N	1.3956	0.285216	0.840408		0.3095	0.0567132	0.183107
Figure 2C											Data from three repeat experiments performed in duplicate
		LALA mutant				Wildtype					Experiment 1						Experiment 2							Experiment 3
		mean	lower value	upper value		mean	lower value	upper value				WT		LALA				WT		LALA					WT		LALA
	5 µg/ml	0.2189	0.21335	0.22445		2.51	2.48805	2.53195			5	2.5938	2.3464	0.1915	0.2206		5	2.53195	2.48805	0.21335	0.22445			5	2.61708	2.51668	0.243675	0.231775
	2.5 µg/ml	0.19835	0.18725	0.20945		2.26705	2.20755	2.32655			2.5	2.5977	2.2982	0.1893	0.2346		2.5	2.32655	2.20755	0.18725	0.20945			2.5	2.42728	2.21707	0.179275	0.186175
	1.25 µg/ml	0.1173	0.10815	0.12645		1.53965	1.49825	1.58105			1.25	2.31	2.0312	0.1355	0.189		1.25	1.49825	1.58105	0.12645	0.10815			1.25	1.41397	1.30217	0.121475	0.123975
	0.625 µg/ml	0.056	0.05005	0.06195		0.42075	0.31845	0.52305			0.625	0.9922	0.9287	0.1155	0.1426		0.625	0.31845	0.52305	0.05005	0.06195			0.625	0.306575	0.321575	0.063475	0.063175
	0.313 µg/ml	0.02765	0.02145	0.03385		0.13785	0.13315	0.14255			0.3125	0.1864	0.2071	0.054	0.0858		0.3125	0.14255	0.13315	0.02145	0.03385			0.3125	0.065475	0.069375	0.023275	0.018675
	0.156 µg/ml	0.01955	0.01755	0.02155		0.05355	0.05185	0.05525			0.15625	0.0528	0.1125	0.0584	0.0996		0.15625	0.05185	0.05525	0.02155	0.01755			0.15625	0.011375	0.029275	0.005975	0.014375
	0.078 µg/ml	0.00075	-0.00585	0.00735		0.01855	0.01325	0.02385			0.078125	0.0322	0.0827	0.0701	0.0983		0.078125	0.01325	0.02385	-0.00585	0.00735			0.078125	-0.000625	0.014075	0.000375	0.009175
	0.039 µg/ml	-0.0003	-0.01015	0.00955		0.0103	0.00675	0.01385			0.0390625	-0.0111	0.0172	0.0628	0.0493		0.0390625	0.00675	0.01385	-0.01015	0.00955			0.0390625	-0.003225	-0.001825	-0.005125	0.002675
	0 µg/ml	1.38778e-17	-0.00715	0.00715		1.38778e-17	-0.00035	0.00035			0	-0.0308	0.0089	0.0087	0.0132		0	-0.00035	0.00035	-0.00715	0.00715			0	-0.000725	0.003075	-0.003425	0.001075
Figure 2D											Data from three repeat experiments performed in duplicate
		LALA mutant				Wildtype					Experiment 1						Experiment 2							Experiment 3
		mean	lower value	upper value		mean	lower value	upper value				WT		LALA				WT		LALA					WT		LALA
	5 µg/ml	0.0805	0.0785	0.0825		2.6794	2.57545	2.78335			5	2.16352	2.21513	0.078225	0.080225		5	2.57545	2.78335	0.0785	0.0825			5	2.23252	2.27122	0.064225	0.014325
	2.5 µg/ml	0.0567	0.0549	0.0585		2.19195	2.18245	2.20145			2.5	2.13302	2.17223	0.082725	0.074025		2.5	2.18245	2.20145	0.0549	0.0585			2.5	2.08533	2.38062	0.033425	0.004925
	1.25 µg/ml	0.03185	0.027	0.0367		1.7685	1.71455	1.82245			1.25	1.64982	1.72472	0.034825	0.036725		1.25	1.71455	1.82245	0.027	0.0367			1.25	1.48262	1.40092	0.002825	-0.054375
	0.625 µg/ml	0.00225	-0.0037	0.0082		0.4707	0.46455	0.47685			0.625	0.536925	0.450425	0.016025	0.008025		0.625	0.46455	0.47685	0.0082	-0.0037			0.625	0.338225	0.268125	-0.009575	-0.035475
	0.313 µg/ml	0.01095	0.0102	0.0117		0.01665	0.00155	0.03175			0.3125	0.032325	0.025725	0.018225	0.010125		0.3125	0.03175	0.00155	0.0102	0.0117			0.3125	0.005025	-0.003675	-0.017775	-0.042475
	0.156 µg/ml	0.0177	0.0134	0.022		0.0038	0.00345	0.00415			0.15625	0.042525	0.020625	0.026025	0.022325		0.15625	0.00345	0.00415	0.0134	0.022			0.15625	-0.013575	-0.011875	-0.001875	-0.033775
	0.078 µg/ml	0.0123	0.009	0.0156		0.0135	0.01335	0.01365			0.078125	0.046025	0.010025	0.032925	0.016925		0.078125	0.01365	0.01335	0.009	0.0156			0.078125	-0.006575	-0.005675	0.000625	-0.023675
	0.039 µg/ml	0.00945	0.004	0.0149		0.01845	0.01735	0.01955			0.0390625	0.015625	-0.001175	0.022825	0.008025		0.0390625	0.01955	0.01735	0.0149	0.004			0.0390625	0.002325	0.008425	-0.017075	-0.009175
	0 µg/ml	0	-0.0005	0.0005		6.93889e-18	-0.00575	0.00575			0	0.009125	-0.007075	0.008625	-0.010675		0	0.00575	-0.00575	-0.0005	0.0005			0	0.005725	-0.000175	0.002925	-0.008475

## Sheet: Figure 3
	MSP1-19	0.52
	MSP1-42	0.72	0.49
	MSP2(FC27)	0.66	0.32	0.55
	MSP2(3D7)	0.68	0.39	0.59	0.51
	MSP3	0.42	0.42	0.36	0.49	0.42																	0.9
	MSP4	0.72	0.32	0.63	0.66	0.66	0.4																0.8
	MSP6	0.59	0.38	0.47	0.49	0.53	0.38	0.52															0.7
	MSP7	0.69	0.3	0.6	0.58	0.61	0.42	0.6	0.59														0.6
	MSP9	0.68	0.38	0.52	0.5	0.54	0.38	0.5	0.53	0.55													0.5
	MSP10	0.71	0.52	0.61	0.61	0.58	0.7	0.63	0.54	0.64	0.57												0.4
	MSP-DBL1	0.56	0.21	0.54	0.55	0.56	0.32	0.54	0.4	0.54	0.42	0.51											0.3
	AMA1	0.63	0.35	0.61	0.52	0.6	0.35	0.69	0.38	0.53	0.34	0.6	0.5										0.2
	EBA140RII	0.7	0.43	0.55	0.5	0.59	0.37	0.64	0.33	0.47	0.38	0.59	0.48	0.66									0.1
	EBA140RIII-V	0.8	0.6	0.66	0.62	0.65	0.51	0.65	0.62	0.7	0.58	0.72	0.53	0.66	0.67								0
	EBA175RII	0.74	0.41	0.63	0.59	0.66	0.41	0.74	0.48	0.53	0.46	0.59	0.51	0.76	0.78	0.7
	EBA175RIII-V	0.75	0.54	0.66	0.65	0.67	0.51	0.71	0.57	0.58	0.59	0.68	0.45	0.62	0.64	0.73	0.74
	PfRH2-2030	0.72	0.44	0.68	0.55	0.59	0.41	0.62	0.47	0.66	0.49	0.66	0.52	0.65	0.63	0.72	0.68	0.61
	PfRH5	0.44	0.36	0.4	0.38	0.39	0.3	0.35	0.5	0.47	0.42	0.41	0.23	0.28	0.2	0.45	0.37	0.45	0.47
	Ripr	0.22	0.2	0.14	0.18	0.14	0.22	0.14	0.24	0.29	0.08	0.27	0.24	0.15	0.09	0.21	0.1	0.19	0.23	0.4
	GAMA	0.7	0.48	0.51	0.49	0.5	0.19	0.51	0.4	0.52	0.5	0.51	0.36	0.45	0.49	0.67	0.48	0.58	0.52	0.35	0.18
	RALP1	0.67	0.37	0.45	0.49	0.46	0.19	0.42	0.4	0.42	0.56	0.42	0.34	0.4	0.43	0.52	0.44	0.55	0.42	0.33	0.08	0.55
	Pf113	0.32	0.43	0.34	0.4	0.44	0.43	0.37	0.39	0.32	0.53	0.5	0.21	0.19	0.17	0.34	0.25	0.43	0.23	0.46	0.18	0.33	0.26
		meros	MSP1-19	MSP1-42	MSP2	MSP2	MSP3	MSP4	MSP6	MSP7	MSP9	MSP10	MSP	AMA1	EBA140	EBA140	EBA175	EBA175	PfRH2	PfRH5	Ripr	GAMA	RALP1
					(FC27)	(3D7)							DBL1		RII	RIII-V	RII	RIII-V	-2030

## Sheet: Figure 4
Figure 3
	MSPDBL1 IgG1	MSPDBL1 IgG3	MSPDBL1 C1q		AMA1 IgG1	AMA1 IgG3	AMA1 C1q		GAMA IgG1	GAMA IgG3	GAMA C1q		MSP2 IgG1	MSP2 IgG3	MSP2 C1q
	0.0095213	0.019	0.0905038		0.218	0.0055	0.0696882		0.0295627	0.203	0.0920209		0.0076516	0.301353	0.0397506
	0.0281968	0.077	0.0706939		0.024	0.004	0.0151926		0.0881796	0.019	0.0943965		0	0.025543	0.00459308
	0.299568	0.443	0.486895		0.5985	0.0515	0.162563		0.312616	0.582	0.424428		0.0005006	0.946331	0.10516
	0.21044	0.355	0.204507		0.3285	0.879	0.240094		0.236478	0.757	0.247988		0.0147073	0.735607	0.0963584
	0.136263	0.895	0.547975		1.31	0.383	0.818788		0.243459	0.539	0.129685		0.024385	0.72987	0.0843828
	0.221719	1.067	0.710289		0.7685	0.0495	0.150142		0.147351	0.367	0.190715		0.0203804	1.34611	0.19957
	0.949746	1.903	1.05783		1.01	1.0115	0.799749		0.778361	2.65	0.953316		0.0587099	1.24688	0.326397
	0	0.007	0.160249		0.004	0	-0.0188027		0.0442169	0.866	0.173568		0.0249094	0.0119568	0.0286406
	0.142295	0.958	0.637265		1.087	0.583	0.431646		0.488975	1.223	0.44421		0	0.321594	0.0806794
	0	0	0.028161		1.1235	0.026			0.0142151	0	0.010906		0.0065074	0.312552
	0.0085246	0.014	0.254291		1.368	0.0145	1.40874		0.164224	0	0.102344		0.0223827	1.09114	0.158834
	0.246427	0.868	0.650083		0.22	0.007	0.0986122		0.123914	0.023	0.126747		0	0.100956	0.0482634
	0	0.022			0.001	0.001			0	0			0	0
	0.567686	0.566	0.289306		0.6165	0.5055	0.175886		1.28964	1.584	0.439243		0.279486	0.874958	0.398924
	0.0882625	1.479	0.791082		0.891	0.131	0.302455		0.15766	0.205	0.137329		0.0023122	0.329764	0.05466
	1.03216	0.051	0.518552		0.4325	0.071	0.107594		0.0453726	0.096	0.166527		0.0658132	0.94064	0.18923
	0.0116197	0.015	0.0990006		0	0	-0.0301918		0.0830945	0.018	0.1575		0.0025029	0	0.00507403
	0.188617	1.426	0.834295		1.1685	0.009	0.51687		0.144901	0.249	0.162208		0.0300581	0.944587	0.0978975
	0.210912	0.228			1.211	1.4805	1.58164		0.441684	1.037			0.203923		0.088038
	0.0040656	0.806	0.497091		0.4255	0.018	0.10132		0.0719074	0.341	0.133658		0	1.0771	0.269164
	0.866494	1.908	0.183678		1.366	1.5935	1.55113		0.148646	0.584	0.239695		0.0039331	0.805925	0.130602
	0.18143	0.824	0.524378		1.191	0.0185	0.368984		0.399755	1.075	0.42689		0	0.0219629	0.028352
	0.595122	1.563	1.71292		0.97	0.1005	0.260939		0.16783	0.101	0.0188102		0	0.674836	0.117761
	1.63187	1.548	2.18209		1.3795	0.0395	0.852397		0.408076	0.399	0.355277		0.0485077	0.953262	0.288546
	0.163174	0.127	0.117208		0.3285	0.02	0.0808624		0.0294702	0.264	0.0708568		0	0.155117	0.0290254
	0.489994	0.081	0.311374		1.1875	0.1035	0.493362		0.610877	0.992	0.489735		0.0416428	0.685256	0.1761
	0.208814	1.83	1.75244		0.756	0.931	0.179238		0.722518	1.895	0.674683		0.0041714	0.443962	0.113288
	0.434598	1.087	1.10192		1.033	0.4935	0.562642		0.338457	0.942	0.449652		0.0046482	1.27075	0.206352
	0.11019	0.265	0.0822982		0.23	0.0025	0.0362086		0.143514	0.027	0.098111		0.0052202	0.035136	0.0210416
	0.60105	1.694	1.64169		1.369	0.0875	1.08374		0.609259	0.248	0.440625		0.0281512	1.23834	0.228235
	0.0308197	1.45			0.392	0.155	0.0928102		0.122342	0.34			0.0210478	0.793073	0.113673
	0.397824	0.643	0.955485		0.4185	0.029	0.122078		0.200606	0.57	0.302194		0.0156131	0.758465	0.0825071
	1.79308	2.039	2.00094		1.309	0.011	1.29863		0.130293	0.211	0.32189		0.144903	0.638897	0.0906832
	0.402807	0.06	0.300061		0.4815	0.015	0.147134		0.579581	0.048	0.414796		0	0.0129666	0.0225325
	0.215371	1.243	0.733061		0.6745	0.002	0.268503		0.0620146	0.016	0.195812		0.0207141	0.946056	0.10641
	2.03644	1.278	2.23045		1.439	0.7845	1.6238		1.48625	1.656	0.859157		0.0055063	0.907638	0.165279
	0.80732	1.11	1.5709		1.265	1.6055	1.23163		0.233658	0.813	0.257015		0.0192839	1.36287	0.448366
	0.0705313	0.186	0.231385		0.835	0.011	0.209752		0.203795	0.941	0.25343		0.0747281	1.32913	0.937108
	0.636723	0.583	0.459947		0.257	0.002	0.101878		0.871649	0.202	0.417647		0.0146119	1.22503	0.150033
	0.818126	1.609	1.55294		1.236	0.0355	0.768204		0.652806	1.338	0.547396		0	1.32633	0.413305
	0.178335	1.529	1.3796		0.898	0.992	0.932335		0.205275	1.576	0.56653		0.101235	0.910759	0.366701
	0.490854	1.397	1.4862		1.22125	0.62	0.425162		0.35999	0.126	0.23241		0.0141619	0.735899	0.148486
	0.0808914	0.511	0.52071		0.70875	1.182	0.473612		0.459148	1.061	0.722154		0.0725795	0.731	0.189572
	1.42309	1.968	2.15149		1.21375	1.4435	1.69532		0.693701	2.237	1.04959		0.0074514	1.41585	0.409826
	0.761495	0.275	0.441933		1.14925	0.026	0.266498		0.276177	0.725	0.511303		0.0069163	1.39086	0.228534
	0.933848	1.801	1.91252		1.29775	0.2005	1.11897		0.921787	0.727	0.668862		0.24845	1.20981	0.316839
	0.128604	0.215	0.130306		0.69325	0.0855	0.126961		0.173271	0.605	0.230941		0.0044873	0	0.00707305
	1.09225	2.103	2.05794		1.23775	1.4045	1.16847		0.93975	1.579	0.813535		0.0167966	1.42366	1.11235
	0.14512	0.007			0.08325	0.015	-0.0001053		0.0681589	0.039			0		-0.000748343
	0.826531	0.372	0.587653		1.31875	0.017	0.682665		0.581968	1.108	0.69271		0.0200077	1.11152	0.152783
	1.0121	0.226	0.418615		1.28775	0.0105	0.767432		0.890941	0.918	0.621051		0.0098392	0	0.0191914
	0.373113	1.327	0.587186		1.17475	0.254	0.378144		0.382162	0.239	0.482594		0.0682569	0.492248	0.0638988
	0.627753	1.787	1.05584		0.78925	0.0135	0.171282		0.367432	0.192	0.588387		0.0051049	1.1119	0.26093
	0.417229	1.528	0.506031		1.32775	0.342	0.761154		0.258572	1.691	0.876096		0.0043638	0.479456	0.128932
	0.737418	0.88	0.34039		1.11725	0.0295	0.30669		0.137293	0.185	0.164877		0.12688	0.435285	0.168619
	0.637736	1.373	0.547292		1.10625	0.1065	0.421412		0.27864	0.183	0.295027		4.12e-05	0.688284	0.0850939
	0.284148	1.279	0.343687		1.31075	0.8945	0.666192		0.277716	1.172	0.61783		0.0029641	0.583214	0.154231
	0.1449	1.169	0.036515		0.86875	1.1835	0.528087		0.105318	0.086	0.323679		0.097157	0.493888	0.0962949
	1.09996	1.796	0.346517		0.85625	0.1385	0.218511		0.396481	0.341	0.375276		0.0062987	1.1922	0.304962
	0.540402	1.802	1.09473		0.59175	0.166	0.091866		0.279	0.776	0.399463		0.005146	1.01153	0.0967294
	0.384198	1.648	0.953302		0.90325	0.6165	0.308544		0.362094	0.461	0.429924		0.0156439	0.510466	0.110682
	0.21735	1.055	0		0.56875	0.3075	0.190494		0.265707	0.255	0.261628		0.0076985	0.067869	0.0118045
	0.156057	0.004	0.115055		0.66375	0.0105	0.128183		0.0508625	0.045	0.178327		0.0055577	0.0686343	0.0380207
	0.656233	1.296	1.49577		1.15725	0.239	0.399715		0.334019	0.497	0.416756		0.0049814	0.0286181
	0.17316	0.734	0.221856		0.43625	0.025	0.114027		0.57042	0.012	0.530744		0.0110742	0.510999	0.095281
	0.257429	1.079	0.67121		1.31825	0.979	0.616435		0.175838	0.899	0.25948		0.0046108	1.09927	0.262331
	2.30753	1.368	1.6645		1.04225	0.064	0.29898		0.669373	0.966	0.752614		0.189003	0.811175	0.216561
	0.385005	1.956	2.07249		1.26325	1.4975	1.43246		0.299786	2.035	0.662363		0.0037463	1.01765	0.190634
	0.985231	2.196	2.20447		1.33975	1.542	1.75873		0.466129	2.449	0.988048		0.008069	1.38447	0.400798
	0.391758	1.045	0.540951		1.16725	0.032	0.481912		0.470645	0.689	0.402402		0.0138737	1.20111	0.160218
	2.63022	1.854	2.08923		1.36125	0.0155	1.35258		0.39063	0.146	0.235236		0.361498	1.02137	0.193
	0.52183	1.56	1.13539		1.38175	0.0415	1.43849		0.267965	0.406	0.270896		0.0312467	1.30012	0.27807
	0.113777	0.043	0.0184685		0.00425	0	0.0255944		0.0221208	0	0.0456909		0.0055577	0.334698	0.024116
	0.0154149	0.821	0.181094		1.26375	1.3875	0.73933		0.589205	0.922	0.613027		0.0011939	1.0826	0.236742
	1.16309	1.684	1.35408		1.20025	1.239	1.18322		0.446369	0.497	0.613253		0.0945634	0.427249	0.0919014
	0.311087	1.24	1.06646		1.19375	0.9295	0.771855		0.17517	0.429	0.266318		0.008563	1.25447	0.252192
	0.32107	1.011	0.224561		1.03175	0.0205	0.212739		0.104958	0.329	0.144928		0.0322347	0.846435	0.166301
	1.11332	2.216	2.34648		1.33475	0.954	0.74704		0.521867	2.827	1.20704		0.0001647	1.11173	0.432663
	0.398732	1.277	0.508351		1.17475	0.031	0.351475		0.506777	0.463	0.444052		0.0610524	1.21527	0.161473
	0.339127	0.024	0.0956073		1.02775	0.01	0.261821		0.101366	0.081	0.112829		0.0045697	0	0.00432108
	0.650361	0.509	0.622287		1.17575	0.015	0.324554		0.210892	0.247	0.208675		0.0028406	0.431732	0.0364757
	0.372526	1.884	1.76771		1.15525	1.5375	1.63069		0.220798	0.882	0.317632		0.0081925	1.43039	0.384673
	0.099934	0.031	0.0423579		0.474	0.01675	0.1352		0.0582294	0.171	0.112631		0	0.0009683	0.0206714
	0.0398784	1.189	0.436507		0.096	0.01325	0.0306		0.174388	0.877	0.256714		0.0409828	1.18268	0.137697
	0.0299526	0.071	0.0455609		0.12	0.29925	0.0261501		0.133597	1.52	0.318985		0.0039178	0.179693	0.0437409
	0.0309051	0.035	0.0493673		0.834	0.01275	0.231074		0.437522	0.464	0.45354		0.0731175	1.18059	0.157218
	0.0803332	0.105	0.018359		0.6525	0.01875	0.186518		0.188619	0.239	0.195562		0.0099045	0.236312	0.0429255
	0.15999	0.517			0.2455	1.44375	0.957209		0.333692	2.279			0.0399263	0.95651	0.346186
	1.22575	2.285	2.28911		1.308	1.55625	2.36619		0.959633	2.289	0.73558		0.0168597	1.45334	0.598655
	0.892539	1.825	1.22587		1.402	0.11075	1.70554		0.373179	0.736	0.275964		0.0415991	1.2899	0.236546
	0	0	1.46549		0.8915	0.06175	0.181317		0.646587	0.487	0.536519		0.115993	1.21504	0.155155
	0.0095999	0.008	0.413343		0.2785	0.11125	0.0904129		0.601086	1.677	0.718032		0.0088481	0.914517	0.090887
	0.0188739	0.012	0.843189		1.1475	0.09225	0.342899		1.42617	0.484	0.65756		0.0361406	1.29877	0.270695
	0.0120563	0.014	0.913608		1.433	1.31125	1.36758		0.248552	0.055	0.518435		0	0.0139636	0.0458991
	0.0038349	0.014	0.0466749		0	0	0.0167881		0.482322	0.026	0.262061		0	0.004077	0.00465226
	0.0109033	0.007	0.769196		1.0745	0.41075	0.408722		0.268246	0.205	0.268381		0	1.35055	0.305658
	0.0299025	0.02	0.206916		1.458	0.01375	2.02662		0.0597829	1.256	0.173346		0.0009244	1.32242	0.221246
	0.0444903	0.005	1.2099		0.963	1.25825	0.643177		0.30593	0.489	0.293124		0.0011885	0.159563	0.125419
	0.0276467	0.008	1.64523		1.0855	1.13925	0.781873		0.889226	1.147	0.678317		0.0165956	0.443575	0.148729
	0.0189241	0.007	2.06704		1.216	1.53625	2.32025		0.500813	2.156	0.679094		0.456973	1.41089	0.835633
	0	0	0.667862		0.705	0.20075	0.521933		0.271554	0.837	0.363269		0.0666025	0.132706	0.140815
	0.116627	0.612	0.343993		0.077	0.20275	0.0745784		0.182005	0.308	0.208103		0.043712	1.3852	0.869494
	0.0850956	1.633	1.03862		1.064	0.02225	0.276035		0.168925	0.712	0.271881		0.0114893	1.16296	0.118321
	0.0629883	0.581	0.205755		0.76	0.02475	0.265286		0.351281	0.214	0.296575		0.0063829	1.12779	0.159376
	0.308224	0.696	0.301054		0.9425	0.16825	0.256444		0.399889	0.957	0.344506		0.0178282	1.01981	0.138129
	0.126002	0.89	0.395797		0.434	0.11975	0.129479		0.271904	0.175	0.227888		0.0027733	0.0544786	0.0247002
	0.76947	2.193	2.23977		1.4545	0.12725	1.78685		0.335345	0.748	0.427922		0.142229	1.30152	0.432612
	0.148109	1.832	1.4128		0.496	0.00675	0.167447		0.119415	0.08	0.120701		0	0.745526	0.130503
	0.0282984	0.016	0.0724842		0.008	0	0.0423314		0.064794	0.047	0.113604		0.0051504	0	0.00776976
	0.0638405	0.015	0.0374838		0.699	1.21825	0.219632		0.0817316	0.04	0.12143		0.0030374	0.633613	0.0797599
	0.168411	0.143	0.105489		0.579	0.00375	0.114511		0.0745657	0.05	0.130083		0.00427	0.355461	0.0656593
	0	0	1.09242		1.3245	0.86225			0	0.012	0.65474		0.189155	1.05823
	0.131967	1.053	0.535334		1.3355	1.11325	0.787768		0.0570267	1.623	0.418297		0.0861475	1.3318	0.332037
	0.69247	1.994	1.06707		1.3755	1.14275	1.28401		0.483875	0.918	0.766059		0.0730295	1.35626	0.38091
	0.039728	0.007	0.0303352		0.039	0.01225	0.0311201		0.12142	0.023	0.247916		0.0186205	0.265615	0.0374099
	1.04333	2.129	2.00925		1.1265	1.24825	0.76731		0.540752	0.918	0.355686		0.108069	1.34372	0.300718
	0.193727	1.752	1.43583		0.977	0.35625	0.552504		0.240484	0.808	0.463019		0.0421273	1.20678	0.227529
	0.371538	1.267	0.574605		1.277	0.01975	0.616882		0.198742	0.46	0.292443		0.0059427	0.0870434	0.0393284
	0.70009	1.423	1.114		0.652	0.32125	0.102086		0.661971	0.623	0		0.091694	0.306894	0.0928534
	0.177084	0.052	0.0807005		0.708	0.00625	0.172648		0.475607	0.375	0.214714		0.111943	0.0544276	0.0399999
	0.540677	1.31	0.458815		1.2375	0.96175	0.744714		0.549221	1.482	0.463554		0.0040939		0.238369
	0.20636	1.812	1.23228		0.3295	0.33575	0.13104		0.233569	1.9	0.423352		0.0083198	1.19134	0.317121
	1.25864	1.678	1.45393		1.412	0.73325	1.65867		0.523413	1.382	0.400991		0.109126	0.744456	0.166426
	0.531515	1.623	1.20798		1.07225	0.104	0.31887		0.594359	0.603	0.515058		0.141118	1.18301	0.407519
	0.698995	1.806	1.95523		1.43575	1.288	1.72916		0.644486	0.561	0.599405		0.0934266	1.46799	1.4226
	0.0049537	0.002	0.0612807		0.00325	0	0.0039082		0.0117329	0	0.118671		0.0101065	0	0.00246204
	0.0634079	0.137	0.194349		0.24175	0.0425	0.0993123		0.308912	0.374	0.425061		0.0125749	1.27593	0.211479
	0.620769	0.976	0.915218		1.45775	0.2095	1.0965		0.393742	2.23	0.810998		0.0152761	1.27191	0.41588
	0.136723	0.894	0.401534		1.20275	0.021	0.414114		0.145092	0.551	0.293865		0.196354	0.195012	0.0720147
	0.16692	0.104	0.144573		1.32925	0.0215	0.555881		0.23835	0.441	0.307415		0.0115503	0.123691	0.157725
	0.368472	1.97	1.89966		1.16925	0.2845	0.556202		0.497631	1.434	0.532458		0.0231005	1.13038	0.186448
	0.300455	0.494	0.150131		1.49825	0.022	1.57047		0.499945	0.374	0.598155		0.0006055	1.22866	0.171573
	0.462249	0.996	0.580693		1.45025	0.048	1.10416		0.451471	0.468	0.486259		0.0004192	1.17094	0.260617
	0.173726	0.42	0.186105		0.13375	0.0665	0.0759699		0.197367	0.405	0.299865		0.0004192	0.263174	0.0277493
	0.462723	2.042	1.38256		0.89825	0.887	0.366412		0.260218	1.582	0.535257		0.0411245	1.4173	0.468147
	0.332418	0.321	0.273754		0.92225	0.2095	0.29708		0.389005	0.41	0.610805		0.164638	1.15305	0.255334
	0.149818	0.482	0.154468		0.36675	0.035	0.133469		0.158753	0.172	0.279516		0.0034464	0.165872	0.0391362
	0.107862	0.3	0.0713815		0.05075	0.4765	0.0447039		0.134901	0.078	0.124871		0.0091284	0.233	0.0369819
	0.641187	1.582	1.07395		1.08275	0.6245	0.48034		0.260108	1.331	0.537657		0.0311577	1.36279	0.348584
	0.148354	0.427	0.127195		0.83475	0.594	0.38167		0.193566	0.917	0.310865		0.0104325	1.2687	0.243691
	1.5329	1.96	1.42315		1.28575	0.851	0.908641		0.891594	0.912	0.499109		0.0040053	0.927018	0.263028
	0.170323	1.117	0.209382		1.19225	0.159	0.493992		0.753553	1.37	0.497859		0.0135995	0.67011	0.112946
	0.0971795	0.073	0.0925154		0.74325	0.024	0.211527		0.0335463	0.071	0.0954219		0.0070326	0.622937	0.0392388
	0.180532	1.786	1.67455		1.47475	1.49	2.08112		0.728104	0.358	0.653554		0.0190952	1.3146	0.303908
	0.211546	1.265	0.721106		1.43475	0.0345	0.714995		0.0897873	0.093	0.269866		0.0048902	1.4579	0.494973
	0.102866	0.277	0.131689		0.03025	0.02	0.0186846		0.959347	2.841	1.12954		0.0048437	0.0081	0.0373923
	0.308295	1.18	0.592032		0.96225	0.0205	0.296063		0.280709	0.988	0.360413		0.0010712	1.1177	0.894388
	0.185529	0.693	0.611761		0.28875	0.0565	0.135611		0.17313	0.206	0.15507		0.0021424	0.79268	0.0899671
	0.400263	1.127	1.10258		1.50325	0.127	0.952488		0.368844	1.647	0.582106		0.321591	1.49952	1.46574
	0.0684478	0.058	0.075577		0.81675	0.0825	0.234227		0.0832874	0.058	0.132521		0	0.0146717	0.0135412
	0.544912	1.189	0.689349		0.15425	0.4515	0.10654		0.40889	0.672	0.378463		0.0126214	0.145495	0.0502154
	0.334227	1.326	1.49822		0.79325	0.833	0.301203		0.273163	1.401	0.736301		0.0130406	0.595071	0.383207
	0.278745	1.945	1.57024		1.49925	1.0045	2.33826		0.275972	1.707	0.518458		0.024358	1.3795	0.262207
	0.202414	0.682	0.269892		1.05225	0.029	0.246541		0.0732621	0.127	0.0678728		0.0173254	0.706943	0.125256
	0.0976103	0.044			0.16375	0.0125	0.0174533		0.187231	0.052			0	0.173361	0.0405724
	0.733714	1.039	1.56601		0.80725	1.0975	0.371391		0.854247	1.527	0.675103		0.0583567	0.399142	0.281494
	0.572653	1.457	1.06184		0.45375	0.0745	0.107557		0.920183	0.632	0.737351		0.0017698	1.0856	0.166547
	0.0225718	0.004	0.0338494		0.50875	0.108	0.148299		0.0244574	0	0.0963718		0	0.189968	0.0262105
	0.617193	1.574	0.657001		1.15225	1.163	0.659262		0.368954	1.123	0.45966		0.0304126	1.17139	0.199015
	0.445148	1.688	0.957434		1.48175	1.463	0.694758		1.38548	1.694	0.594205		0.341431	1.51328	-0.000666803
	0.399789	1.952	1.82559		1.54175	0.381	2.07983		0.295913	0.564	0.269816		0.0052162	0.141063	0.0699117
	0.333581	0.312	0.396542		0.53025	0.201	0.153225		0.860416	0.994	0.952744		0.0129009	0.09827	0.0437525
	0.0093475	0	0.0378904		0.00275	0.0045	0.0158471		0.0425801	1.463	0.0520233		0.0128543	0.0020887	0.00871973
	0.0289471	0.009	0.165305		0.05525	0.004	0.0328721		0.0545334	0.102	0.0791724		0.0232402	0.161745	0.0567808
	0.559719	0.125	0.436952		1.13475	0.18325	0.408957		0.208885	1.503	0.565432		0	0.459125	0.0581564
	1.48049	2.42	2.33464		0.83825	0.00525	0.268073		1.07138	0.928	0.909072		0.0952129	1.27287	0.27844
	0.306566	1.889	1.2346		1.34175	0.09025	1.38844		0.870753	0.551	0.597831		0.0148606	0.856442	0.156672
	0.52527	0.207	0.402468		1.27125	0.03075	0.612143		0.283592	0.373	0.344447		0	1.12051	0.243618
	0	0			1.27275	0.01975			0	0.013			0.0011642	0.0109102
	0.005714	0.011	0.0163308		0.00675	0.01025	-0.0037616		0.0587979	0.928	0.225936		0	0.0030723	0.0167224
	0.125045	0.771	0		0.00025	0.01475	2.02157		0.571204	1.797	0.95794		0.0039948	0.778353	0.274583
	0.2074	1.481	0.204339		1.27475	0.20375	0.708299		0.13336	0.121	0.386911		0.0150889	0.17662	0.0603052
	0.467302	2.456	0.0051079		0.83975	0.94075	0.365463		0.430503	1.231	0.587067		0.0182847	0.759774	0.147196
	0.896511	1.326	0.651771		0.94975	1.44275	0.77207		0.439889	0.18	0.415005		0.469673	0.482784	0.301692
	0.22243	0.882	0.0530213		0	0.01375	0.0312683		0.366627	0.012	0.403972		0	0.0065074	0.012039
	1.19198	0.981	1.59551		0.08925	0.01825	0.0809333		1.41397	0.969	0.810581		0.297098	0.393906	0.247971
	0.308926	0.736	0.073213		0.00825	0.00425	0.0311508		0.163301	0.114	0.194021		0.0026708	0.0059269	0.000854026
	0.184503	0.852	0.0500956		0.01325	0.00775	0.031092		0.089316	0.191	0.123517		0	0.0076686	0.0118737
	0.0064178	0.002	0.0290406		0.07925	0.00625	0.0568355		0.137885	0.031	0.237991		0.142739	0.0233445	0.0757879
	0.787656	2.283	0.023573		1.25825	0.99725	1.51452		1.03519	1.992	0.978553		0.0593283	1.27176	0.39051
	0.925991	2.436	1.40524		1.14925	1.40325	1.83084		0.376446	0.713	0.587928		0	0.863409	0.291278
	1.03017	2.603	1.21114		0.83825	1.16325	0.629187		0.327877	0.801	0.559996		0	0.608095	0.167692
	0.648534	1.263	0.300934		1.01725	0.02325	0.380569		0.414811	0.464	0.567315		0.0021686	1.04726	0.0989292
	0.105128	0.032	0.0602994		0.76475	0.00575	0.238098		0.154685	0.176	0.354242		0.0682766	0.284174	0.0941908
	0.358903	0.039			1.11775	0.00875	0.343247		0.175335	0			0.0105234	1.35498	0.304832
	0.497569	0.916	0.615416		1.29325	0.47025	0.954684		0.203783	0.1	0.289712		0.0060492	1.09589	0.275685
	0.146575	0.025	0.090575		0.85225	0.02025	0.316151		0.144143	0.618	0.361293		0.0022143	0.352732	0.0984885
	0.713085	2.18	0.0124939		1.01625	0.01825	0.377395		0.558255	0.064	0.515433		0.01203	0.527393	0.12433
	0.331492	2.149	1.23019		1.09325	0.27775	0.426237		0.189054	0.522	0.462528		0	0.0677112	0.063501
	0.200899	0.721	0.343284		0.05225	0.01075	0.0369108		0.239596	0.065	0.297355		0	0.220551	0.0206344
	0.245534	0.733	0.312204		1.14225	0.04725	0.46544		0.738139	0.319	0.428891		0.0066428	0.621884	0.0789285
	0.19738	1.921	0.980882		0.21975	0.02925	0.10074		0.594068	0.782	0.726461		0.0026251	0.029344	0.0857056
	0.0633503	0.006	0.0534529		0.14175	0.01225	0.0728223		0.0217333	0.019	0.137241		0	0.0062655	0.014849
	0.0617769	0.916	0.0143165		0.17825	0.01575	0.0808157		0.0408914	1.406	0.436425		0	0.011007	0.0112125
	0.121649	1.899	0.622994		0.05775	0.01175	0.065064		0.386844	0.893	0.538898		0.0043144	1.11974	0.21976
	0.34793	1.115	1.30908		1.33175	0.05675	0.96832		0.080796	0.31	0.189177		0.106079	0.924177	0.178767
	0.153863	0.114	0.144484		1.13575	0.16225	0.629481		0.0973547	0.125	0.226851		0.0038122	0.325735	0.0590931
	0	0			0.37725	0.00675			0	0			0.0015294	0.334976
	1.00715	0.543	1.62179		0.80625	0.21625	0.362995		0.197381	0.533	0.958371		0.0124409	1.15927	0.31227
	1.18341	2.277	2.08107		1.25225	0.22975	0.882155		0.31204	0.706	0.467264		0	1.0521	0.188519
	0.304454	0.603			1.35975	0.02025	1.05078		0.131627	0.028			0.0024882	0.431596	0.130005
	0.540672	1.781	1.36553		0.87175	1.11525	1.30369		0.699919	1.226	0.700089		0.0100212	0.588403	0.11331
	1.24912	2.434	0.0376257		1.28775	0.12325	1.87157		1.51019	2.6	1.30212		0.0049535	0.67075	0.301692
	0.722028	0.299	0.018633		1.39925	0.18675	1.7381		1.02975	0.562	0.691962		0.0099756	0.0244573	0.101023
	0.324163	0.419	0.0001679		1.09325	0.93775	0.819031		0.927553	2.202	0.896478		0.0017121	1.2002	0.194635
	0.18119	0.758	0.20856		0.47225	0.01725	0.164335		0.0484006	0.036	0.0603859		0.0058666	0.0395527	0.0362272

## Sheet: Figure 5
Figure 4A
Source data is provided in Table S3 of the Supplementary file
Figure 4B
			surface proteins		apical proteins
	weak		5		2
	intermediate		2		5
	strong		2		4
			n=9		n=11
Figure 4C
	<9yrs				>9yrs
	Mean	Upper Limit	Lower Limit		Mean	Upper Limit	Lower Limit
	36	46	26		42	50	32
Figure 4D
	PCR-				PCR+
	Mean	Upper Limit	Lower Limit		Mean	Upper Limit	Lower Limit
	31	42	23		43	50	32
Figure 4E
	protected				suscept. 1				suscept. 2
	Mean	Upper Limit	Lower Limit		Mean	Upper Limit	Lower Limit		Mean	Upper Limit	Lower Limit
	43	50	36		37	48	26		31	39	24

## Sheet: Figure 6
6A single antigens								6B	Best combinations
PPE (Y-axis)
lower bound	upper bound	Frequency (count, Y-axis)						No. of antigens	point estimate	low 2.5% percentile	upper 97.5% percentile
-1	0	1						1	0.776855	0.549671	0.889428
0	0.05	0						2	0.913627	0.782776	0.965656
0.05	0.1	0						3	0.935741	0.819129	0.977171
0.1	0.15	0						4	0.950409	0.839964	0.984633
0.15	0.2	0						5	0.957452	0.859945	0.987074
0.2	0.25	0						6	0.96224	0.869114	0.989106
0.25	0.3	0
0.3	0.35	1
0.35	0.4	0						6C	Top 100 combinations
0.4	0.45	0
0.45	0.5	4							No. of antigens	median	lower	upper
0.5	0.55	3							1	0.561517	-0.101978	0.776855
0.55	0.6	4							2	0.790664	0.725252	0.913627
0.6	0.65	1							3	0.888816	0.870291	0.935741
0.65	0.7	2							4	0.929247	0.922137	0.950409
0.7	0.75	1							5	0.946021	0.941144	0.957452
0.75	0.8	3							6	0.954909	0.952089	0.96224
0.8	0.85	0
0.85	0.9	0
0.9	0.95	0
0.95	1	0
6A 2 antigens
PPE (X-axis)
lower bound	upper bound	Frequency (count, Y-axis)
0	0.05	0
0.05	0.1	0
0.1	0.15	0
0.15	0.2	0
0.2	0.25	1
0.25	0.3	0
0.3	0.35	2
0.35	0.4	0
0.4	0.45	3
0.45	0.5	4
0.5	0.55	3
0.55	0.6	13
0.6	0.65	26
0.65	0.7	20
0.7	0.75	36
0.75	0.8	45
0.8	0.85	25
0.85	0.9	11
0.9	0.95	1
0.95	1	0
6A 3 antigens
PPE (X-axis)
lower bound	upper bound	Frequency (count, Y-axis)
0	0.05	0
0.05	0.1	0
0.1	0.15	0
0.15	0.2	0
0.2	0.25	0
0.25	0.3	0
0.3	0.35	1
0.35	0.4	1
0.4	0.45	3
0.45	0.5	5
0.5	0.55	11
0.55	0.6	24
0.6	0.65	52
0.65	0.7	94
0.7	0.75	177
0.75	0.8	276
0.8	0.85	291
0.85	0.9	176
0.9	0.95	29
0.95	1	0
6A 4 antigens
PPE (X-axis)
lower bound	upper bound	Frequency (count, Y-axis)
0	0.02	0
0.02	0.04	0
0.04	0.06	0
0.06	0.08	0
0.08	0.1	0
0.1	0.12	0
0.12	0.14	0
0.14	0.16	0
0.16	0.18	0
0.18	0.2	0
0.2	0.22	0
0.22	0.24	0
0.24	0.26	0
0.26	0.28	0
0.28	0.3	0
0.3	0.32	0
0.32	0.34	0
0.34	0.36	0
0.36	0.38	0
0.38	0.4	0
0.4	0.42	1
0.42	0.44	1
0.44	0.46	0
0.46	0.48	3
0.48	0.5	7
0.5	0.52	6
0.52	0.54	8
0.54	0.56	6
0.56	0.58	7
0.58	0.6	22
0.6	0.62	20
0.62	0.64	48
0.64	0.66	60
0.66	0.68	66
0.68	0.7	91
0.7	0.72	161
0.72	0.74	201
0.74	0.76	309
0.76	0.78	384
0.78	0.8	499
0.8	0.82	512
0.82	0.84	551
0.84	0.86	635
0.86	0.88	584
0.88	0.9	344
0.9	0.92	201
0.92	0.94	106
0.94	0.96	12
0.96	0.98	0
0.98	1	0
6A 5 antigens
PPE (X-axis)
lower bound	upper bound	Frequency (count, Y-axis)
0	0.02	0
0.02	0.04	0
0.04	0.06	0
0.06	0.08	0
0.08	0.1	0
0.1	0.12	0
0.12	0.14	0
0.14	0.16	0
0.16	0.18	0
0.18	0.2	0
0.2	0.22	0
0.22	0.24	0
0.24	0.26	0
0.26	0.28	0
0.28	0.3	0
0.3	0.32	0
0.32	0.34	0
0.34	0.36	0
0.36	0.38	0
0.38	0.4	0
0.4	0.42	0
0.42	0.44	0
0.44	0.46	1
0.46	0.48	2
0.48	0.5	3
0.5	0.52	7
0.52	0.54	13
0.54	0.56	15
0.56	0.58	16
0.58	0.6	32
0.6	0.62	34
0.62	0.64	51
0.64	0.66	93
0.66	0.68	132
0.68	0.7	178
0.7	0.72	276
0.72	0.74	473
0.74	0.76	663
0.76	0.78	917
0.78	0.8	1318
0.8	0.82	1508
0.82	0.84	1799
0.84	0.86	2189
0.86	0.88	2273
0.88	0.9	1674
0.9	0.92	1080
0.92	0.94	646
0.94	0.96	111
0.96	0.98	0
0.98	1	0
6A 6 antigens
PPE (X-axis)
lower bound	upper bound	Frequency (count, Y-axis)
0	0.02	0
0.02	0.04	0
0.04	0.06	0
0.06	0.08	0
0.08	0.1	0
0.1	0.12	0
0.12	0.14	0
0.14	0.16	0
0.16	0.18	0
0.18	0.2	0
0.2	0.22	0
0.22	0.24	0
0.24	0.26	0
0.26	0.28	0
0.28	0.3	0
0.3	0.32	0
0.32	0.34	0
0.34	0.36	0
0.36	0.38	0
0.38	0.4	0
0.4	0.42	0
0.42	0.44	0
0.44	0.46	1
0.46	0.48	0
0.48	0.5	1
0.5	0.52	8
0.52	0.54	13
0.54	0.56	16
0.56	0.58	22
0.58	0.6	29
0.6	0.62	49
0.62	0.64	78
0.64	0.66	136
0.66	0.68	181
0.68	0.7	285
0.7	0.72	478
0.72	0.74	724
0.74	0.76	1181
0.76	0.78	1817
0.78	0.8	2516
0.8	0.82	3419
0.82	0.84	4167
0.84	0.86	5433
0.86	0.88	6013
0.88	0.9	5248
0.9	0.92	3832
0.92	0.94	2475
0.94	0.96	634
0.96	0.98	4
0.98	1	0
